# Supplementary material for: Peer Support and Mental Health of Migrant Domestic Workers: A Scoping Review
Source: Int J Environ Res Public Health. 2022 Jun 22;19(13):7617. doi: 10.3390/ijerph19137617 (PMC9265321; doi:10.3390/ijerph19137617)
Supplement: Supplementary file 1 [file ijerph-19-07617-s001.zip]

Archive with 1 entries (1 files):
- ijerph-1728914-supplementary.pdf
